# Supplementary material for: Metabolomic Analysis of the Effect of Lippia origanoides Essential Oil on the Inhibition of Quorum Sensing in Chromobacterium violaceum
Source: Antibiotics (Basel). 2023 Apr 26;12(5):814. doi: 10.3390/antibiotics12050814 (PMC10215488; doi:10.3390/antibiotics12050814)
Supplement: Supplementary file 1 [file antibiotics-12-00814-s001.zip]

Archive with 2 entries (2 files):
- antibiotics-2334358-Supplementary material-Table.pdf
- antibiotics-2334358-supplementary-Figure.pdf
